# Supplementary material for: Cuticle supplementation and nitrogen recycling by a dual bacterial symbiosis in a family of xylophagous beetles
Source: ISME J. 2023 Apr 21;17(7):1029–39. doi: 10.1038/s41396-023-01415-y (PMC10284843; doi:10.1038/s41396-023-01415-y)
Supplement: Supplementary file 2 — Supplemental Table 1 [file 41396_2023_1415_MOESM2_ESM.xlsx]

## Sheet: Tabelle1
Family	Subfamily	Tribe	Genus	Species	Collected	Location	Source	Library	BUSCO	mtDNA	Coverage
Bostrichidae	Lyctinae	Trogoxylini	Trogoxylon	impressum	2020-06-21	Engelstadt, Germany	Hans-Georg Folz	SRR19201388	0.82	ON707259	7.034
		Lyctini	Lyctus	africanus	2016-03-18	Tokyo, Japan	Ryutaro Iwata	SRR19201387	0.662	ON707246	2.914
				brunneus	2015	lab-culture; BAM, Berlin, Germany	Rudy Plarre	SRR19201365, SRR19201357	0.717	ON707247	7.068
				cavicollis	June 2020	Engelstadt, Germany	Hans-Georg Folz	SRR19201376	0.887	ON707249	8.533
	Dinoderinae		Dinoderus	bifoveolatus	2014	lab-culture; JKI, Berlin, Germany	Cornel Adler	SRR19201356	0.54	ON707238	752
					-	-	NCBI	MF183961, MF183962	-	-	-
				minutus	2016-04-12	Oita, Japan	Hiroki Watanabe	SRR19201354, SRR19201355	0.3	ON707239	5.902
				porcellus	2014	lab-culture; JKI, Berlin, Germany	Cornel Adler	SRR19201352, SRR19201353, SRR19201382-SRR19201386	0.631	ON707240	9.216
			Prostephanus	truncatus	-	-	NCBI	MF183960	-	-	-
			Rhyzopertha	dominica	2014	lab-culture; JKI, Berlin, Germany	Cornel Adler	SRR19201381, SRR19201380	0.765	ON707253	3.455
					1990	lab-culture; Japan	Akihiro Miyanoshita	DRR414867
	Euderiinae		Euderia	squamosa	2020	Auckland, New Zealand	Rich Leschen	SRR19201379	0.551	ON707243	1.421
	Apatinae	Apatini	Phonapate	nitidipennis	1992-06-29	Mabar, Yemen	Michael Eifler	SRR19201378	0.011	ON707252	2.806
			Xylomedes	rufocoronata	2006-03-22	Emirate of Sharjah, UAE	Michael Eifler	SRR19201377	0.967	ON707261	27.36
		Dinapatini	Dinapate	wrightii	July 1994	Riverside county, CA, USA	BioQuip	SRR19201375	0.032	ON707241	893
	Bostrichinae	Bostrichini	Amphicerus	bicaudus	1988-06-15	Lubbock county, TX, USA	BioQuip	SRR19201374	0.039	-	-
			Apatides	fortis	-	-	NCBI	FJ613421	-	-	-
			Bostrichus	capucinus	May 2020	Ostrovačice, Czech Republic	Miguel Diaz	SRR19201373	0.975	ON707234	81.589
			Bostrychoplites	normandi	1992-08-01	ʿAmrān, Yemen	Michael Eifler	SRR19201371	0.005	ON707235	399
				zickeli	2001-09-15	Al Kawd, Yemen	Michael Eifler	SRR19201372	0.717	ON707236	4.253
			Heterobostrychus	aequalis	2016-09-12	Kyoto, Japan	Tsuyoshi Yoshimura	SRR19201370	0.974	ON707244	3.984
				hamatipennis	2016-05-01	Mannheim, Germany	Philipp-Martin Bauer	SRR19201369	0.702	ON707245	3.47
			Lichenophanes	carinipennis	2020-08-08	Kobe, Japan	Shigeru Kuratani	SRR19201368	0.639	ON707248	5.899
			Micrapate	scabrata	2018-07-01	University of Hohenheim, Germany	Philipp-Martin Bauer	SRR19201367	0.497	ON707250	6.625
		Xyloperthini	Enneadesmus	forficula	2006-01-31	Emirate of Sharjah, UAE	Michael Eifler	SRR19201366	0.855	ON707242	1.01
			Xylobiops	basilaris	-	-	NCBI	SRR2083737	0.724	Supplement	103.675
			Xyloperthella	picea	2002-06-15	Taiz, Yemen	Michael Eifler	SRR19201364	0.545	ON707260	6.599
		Sinoxylonini	Calopertha	truncatula	2001-07-12	Kawd al-ʽAbadil, Yemen	Michael Eifler	SRR19201363	0.968	ON707237	2.116
			Sinoxylon	anale	2016-04-01	Mannheim, Germany	Philipp-Martin Bauer	SRR19201362	0.685	ON707254	4.303
				crassum	2018-07-01	University of Hohenheim, Germany	Philipp-Martin Bauer	SRR19201361	0.711	ON707255	8.405
				japanicum	2020-04-26	Yokohama, Japan	Ryutaro Iwata	SRR19201360	0.831	ON707256	1.681
				pugnax	2005-06-05	Emirate of Fujairah, UAE	Michael Eifler	SRR19201359	0.205	ON707257	384
				unidentatum	2018-07-01	University of Hohenheim, Germany	Philipp-Martin Bauer	SRR19201358	0.747	ON707258	6.251
				sp.	-	-	NCBI	JX412742	-	-	-
