# Supplementary material for: Cuticle supplementation and nitrogen recycling by a dual bacterial symbiosis in a family of xylophagous beetles
Source: ISME J. 2023 Apr 21;17(7):1029–39. doi: 10.1038/s41396-023-01415-y (PMC10284843; doi:10.1038/s41396-023-01415-y)
Supplement: Supplementary file 3 — Supplemental Table 2 [file 41396_2023_1415_MOESM3_ESM.xlsx]

## Sheet: Tabelle1
Bacterium	Strain	Accession	Contigs	Genome Size	GC content	Coverage	Predicted proteins	Transfer RNAs	Ribosomal proteins	SSU	LSU
Bostrichicola ureolyticus	LAFR	JAMYEW000000000	171	263,976 bp	0.226	338	277	28	29	14	15
	LBRU	CP100318	1	337,336 bp	0.221	55	324	20	44	17	27
	LCAV	CP100320	1	323,829 bp	0.221	693	317	20	44	17	27
	DMIN	CP100321	1	346,375 bp	0.226	997	336	21	44	17	27
	DPOR	CP100319	1	344,793 bp	0.228	334	334	20	42	16	26
Shikimatogenerans bostrichidophilus	TIMP	CP099825	1	193,392 bp	0.132	85	193	21	36	17	19
	LAFR	JAMYEV000000000	18	187,750 bp	0.167	115	162	24	33	15	18
	LBRU	CP099821	1	191,425 bp	0.135	17	222	22	35	16	19
	LCAV	CP099823	1	194,907 bp	0.132	450	191	21	34	16	18
	DMIN	CP099824	1	194.383 bp	0.139	128	197	21	35	15	20
	DPOR	CP099822	1	177,818 bp	0.137	242	178	18	35	17	18
	RDOM	CP099826	1	172,971 bp	0.133	1.751	168	22	37	17	20
	ESQU	CP099827	1	200,377 bp	0.151	88	200	20	38	18	20
	PNIT	CP099828	1	163,888 bp	0.154	1.159	175	24	30	13	17
	XRUF	JAMYEX000000000	2	131,783 bp	0.147	27	129	17	33	15	18
	BCAP	CP099829	1	196,478 bp	0.171	1.542	191	21	41	18	23
	BNOR	JAMYEY000000000	49	117,215 bp	0.153	396	111	13	28	13	15
	BZIC	JAMYEZ000000000	54	154,309 bp	0.145	47	154	15	25	11	14
	HHAM	CP099830	1	189,381 bp	0.173	184	187	19	40	18	22
	LCAR	ON922557-ON922562	6	50,604 bp	0.176	282	64	4	25	12	13
	MSCA	CP099831	1	185,513 bp	0.166	151	182	21	37	16	21
	EFOR	JAMYFA000000000	13	164,672 bp	0.156	281	161	21	37	17	20
	XPIC	JAMYFC000000000	12	170,362 bp	0.132	281	163	27	37	17	20
	CTRU	JAMYFB000000000	38	128,631 bp	0.165	55	128	20	36	15	21
	SANA	CP099832	1	184,356 bp	0.155	199	181	20	38	17	21
	SCRA	ON922555-ON922556	2	28,977 bp	0.198	463	26	7	7	3	4
	SPUG	ON922537-ON922554	18	45,556 bp	0.198	27	50	3	6	4	2
	SUNI	CP099833	1	183,323 bp	0.17	587	184	20	38	17	21
